# Supplementary material for: Design and Fabrication of Micro Saw Enabling Root-Side Cutting of Bone
Source: Micromachines (Basel). 2023 Apr 15;14(4):856. doi: 10.3390/mi14040856 (PMC10145077; doi:10.3390/mi14040856)
Supplement: Supplementary file 1 [file micromachines-14-00856-s001.zip]

Archive with 1 entries (1 files):
- micromachines-2311136-supplementary.pdf
